# Supplementary material for: A gas breathing hydrogen/air biofuel cell comprising a redox polymer/hydrogenase-based bioanode
Source: Nat Commun. 2018 Nov 9;9:4715. doi: 10.1038/s41467-018-07137-6 (PMC6226449; doi:10.1038/s41467-018-07137-6)
Supplement: Supplementary file 3 — Source Data [file 41467_2018_7137_MOESM3_ESM.xlsx]

## Sheet: Tabelle1
Figure 3b
Biofuel cell tests
current response (blue data points)								power (black data points)
	current I / µA			Average	standrad deviation				power P / W			Average	standrad deviation
voltage /V	Test 1	Tes 2	Test 3					voltage /V	Test 1	Tes 2	Test 3
1.15	-0.132	-0.083	-0.055	-0.09	0.03897			1.15	1.518e-07	9.545e-08	6.325e-08	1.035e-07	4.48205e-08
1.1	5.402	0.65	9.62	5.224	4.48765			1.1	1.0582e-05	2.7356e-05	5.9422e-06	1.46267e-05	1.12653e-05
1	60.43	50.94	80.99	64.12	15.3611			1	8.099e-05	5.094e-05	6.043e-05	6.412e-05	1.53611e-05
0.9	143.398	165.83	203.82	171.016	30.543			0.9	0.000183438	0.000149247	0.000129058	0.000153914	2.74887e-05
0.8	280.781	280.36	320.22	293.787	22.8926			0.8	0.000256176	0.000224288	0.000224625	0.00023503	1.83141e-05
0.7	349.918	360.14	398.77	369.609	25.7659			0.7	0.000279139	0.000252098	0.000244943	0.000258727	1.80361e-05
0.6	362.986	402.2	440.65	401.945	38.8326			0.6	0.00026439	0.00024132	0.000217792	0.000241167	2.32996e-05
0.5	362.027	419.32	447.19	409.512	43.4203			0.5	0.000223595	0.00020966	0.000181014	0.000204756	2.17102e-05
0.4	368.414	418.55	450.72	412.561	41.4785			0.4	0.000180288	0.00016742	0.000147366	0.000165025	1.65914e-05
0.3	368.849	420.83	454.24	414.64	43.0308			0.3	0.000136272	0.000126249	0.000110655	0.000124392	1.29092e-05
0.2	373.583	415.72	456.33	415.211	41.3758			0.2	9.1266e-05	8.3144e-05	7.47166e-05	8.30422e-05	8.27517e-06
0.1	376.418	414.36	456.53	415.769	40.0746			0.1	4.5653e-05	4.1436e-05	3.76418e-05	4.15769e-05	4.00746e-06
0	380.488	408.721	454.55	414.586	37.3777			0	0	0	0	0	0
